# Supplementary material for: MMP-9 Deletion Attenuates Arteriovenous Fistula Neointima through Reduced Perioperative Vascular Inflammation
Source: Int J Mol Sci. 2021 May 21;22(11):5448. doi: 10.3390/ijms22115448 (PMC8196691; doi:10.3390/ijms22115448)
Supplement: Supplementary file 1 [file ijms-22-05448-s001.zip]

Archive with 1 entries (1 files):
- ijms-1221198-supplementary.pdf
